# Supplementary material for: Extensive trimming of short single-stranded DNA oligonucleotides during replication-coupled gene editing in mammalian cells
Source: PLoS Genet. 2020 Oct 29;16(10):e1009041. doi: 10.1371/journal.pgen.1009041 (PMC7595315; doi:10.1371/journal.pgen.1009041)
Supplement: S1 Dataset — (XLSX) [file pgen.1009041.s009.xlsx]

## Sheet: LMO sequences
ssODN	sequence 5'-3'	sample size
Fig. 1		MMR-	MMR+
AMMp1	TAGCCGCCACCA{T}GGCCTATGCATC	4	3
AMMp5	GAGCTGCCACCA{T}GGCCTATGCATC	7	5
AMMp9	GAGCCGCCTCCA{T}GGCCTATGCATC	4	3
ctrl.	GAGCCGCCACCA{T}GGCCTATGCATC	7	7
AMMp17	GAGCCGCCACCA{T}GGCTTATGCATC	3	5
AMMp21	GAGCCGCCACCA{T}GGCCTATTCATC	4	3
AMMp25	GAGCCGCCACCA{T}GGCCTATGCATT	7	3
Fig. 2A, B		MMR-	MMR+
ctrl.	GAGCCGCCACCA{T}GGCCTATGCATC	3	3
3xAMM 5'arm	TAGCTGCCTCCA{T}GGCCTATGCATC	3	3
3xAMM 3'arm	GAGCCGCCACCA{T}GGCTTATTCATT	3	3
Fig. 2C, D		MMR+
ctrl.	GAGCCGCCACCA{T}GGCCTATGCATC	4
9xG	GAGCCGCCACCA{T}GGCGGGGGGGGG	4
9xT	GAGCCGCCACCA{T}GGCTTTTTTTTT	4
9xA	GAGCCGCCACCA{T}GGCAAAAAAAAA	4
9xC	GAGCCGCCACCA{T}GGCCCCCCCCCC	3
Fig. 2E, F		Msh2+pur/∆
neg ctrl.	Acr-GAGCCGCCACCA{T}GGCCTATGCATC	4
ctrl.	Acr-TCCAAGATGACT{A}GTCGTACATAAG	4
9xG	Acr-TCCAAGATGACT{A}GTCGGGGGGGGG	4
9xT	Acr-TCCAAGATGACT{A}GTCTTTTTTTTT	4
9xA	Acr-TCCAAGATGACT{A}GTCAAAAAAAAA	4
9xC	Acr-TCCAAGATGACT{A}GTCCCCCCCCCC	4
Fig. 3A-E		MMR-	MMR+
ctrl.	GAGCCGCCACCA{T}GGCCTATGCATC	5	7
ctrl. + LNA p1	{G}AGCCGCCACCA{T}GGCCTATGCATC	5	7
ctrl. + LNA p5	GAGC{C}GCCACCA{T}GGCCTATGCATC	5	4
ctrl. + 5' Acr	Acr-GAGCCGCCACCA{T}GGCCTATGCATC	3	7
AMMp5.	GAGCTGCCACCA{T}GGCCTATGCATC	5	5
AMMp5. + LNA p1	{G}AGCTGCCACCA{T}GGCCTATGCATC	5	5
AMMp5 + LNA p5	GAGC{T}GCCACCA{T}GGCCTATGCATC	5	5
AMMp5 + 5' Acr	Acr-GAGCTGCCACCA{T}GGCCTATGCATC	3	4
Fig. 3F-H		MMR-
ctrl.	GAGCCGCCACCA{T}GGCCTATGCATC	3
unmod.	GAGCTGCCACCA{T}GGCCTATGCATC	3
p2,3,4	GA*G*C*TGCCACCA{T}GGCCTATGCATC	3
p5,6,7	GAGCT*G*C*CACCA{T}GGCCTATGCATC	3
p8,9,10	GAGCTGCC*A*C*CA{T}GGCCTATGCATC	3
Fig. 4A-E		MMR-	MMR+
ctrl.	GAGCCGCCACCA{T}GGCCTATGCATC	7	9
ctrl. + LNA p17	GAGCCGCCACCA{T}GGC{C}TATGCATC		3
ctrl. + LNA p21	GAGCCGCCACCA{T}GGCCTAT{G}CATC	5	4
ctrl. + LNA p25	GAGCCGCCACCA{T}GGCCTATGCAT{C}	5	5
AMMp17	GAGCCGCCACCA{T}GGCTTATGCATC	5	4
AMMp17 + LNA p17	GAGCCGCCACCA{T}GGC{T}TATGCATC	9	6
AMMp17 + LNA p21	GAGCCGCCACCA{T}GGCTTAT{G}CATC	9	8
AMMp17 + LNA p25	GAGCCGCCACCA{T}GGCTTATGCAT{C}	5	4
Fig. 5		MMR+
1	{T}GGCCTATGCATCGAGCTTGGATGG	4
4	CCA{T}GGCCTATGCATCGAGCTTGGA	4
7	CCACCA{T}GGCCTATGCATCGAGCTT	4
10	CCGCCACCA{T}GGCCTATGCATCGAG	4
13	GAGCCGCCACCA{T}GGCCTATGCATC	5
16	CTAGAGCCGCCACCA{T}GGCCTATGC	4
19	ATTCTAGAGCCGCCACCA{T}GGCCTA	4
22	CCAATTCTAGAGCCGCCACCA{T}GGC	4
25	GACCCAATTCTAGAGCCGCCACCA{T}	4
Fig. S1A, B		MMR-	MMR+
ctrl.	GAGCCGCCACCA{T}GGCCTATGCATC	9	5
AMMp5	GAGCTGCCACCA{T}GGCCTATGCATC	9	5
AMMp5 + LNA	GAGC{T}GCCACCA{T}GGCCTATGCATC	5	2
Fig. S1C, D		MMR-	MMR+
ctrl.	GAGCCGCCACCA{T}GGCCTATGCATC	7	6
AMMp9	GAGCCGCCTCCA{T}GGCCTATGCATC	4	3
AMMp9 + LNA	GAGCCGCC{T}CCA{T}GGCCTATGCATC	4	4
Fig. S2A-D		Msh2+pur/∆
neg ctrl.	GAGCCGCCACCA{T}GGCCTATGCATC	6
p5	Acr-TCCATGATGACT{A}GTCGTACATAAG	3
p5 + LNA	Acr-TCCA{T}GATGACT{A}GTCGTACATAAG	3
p9	Acr-TCCAAGATTACT{A}GTCGTACATAAG	3
p9 + LNA	Acr-TCCAAGAT{T}ACT{A}GTCGTACATAAG	3
ctrl.	Acr-TCCAAGATGACT{A}GTCGTACATAAG	3
p17	Acr-TCCAAGATGACT{A}GTCTTACATAAG	3
p17 + LNA	Acr-TCCAAGATGACT{A}GTC{T}TACATAAG	3
Fig. S3A-D, S4A, B		MMR-	MMR+
ctrl.	GAGCCGCCACCA{T}GGCCTATGCATC	2	3
AMMp9,17	GAGCCGCCTCCA{T}GGCTTATGCATC	3	4
AMMp9,17,21	GAGCCGCCTCCA{T}GGCTTATTCATC	3	3
AMMp5,9,17	GAGCTGCCTCCA{T}GGCTTATGCATC	3	3
AMMp5,9,17,21	GAGCTGCCTCCA{T}GGCTTATTCATC	3	4
Fig. S3E-H, S4C, D		MMR-	MMR+
ctrl. + 5'-Acr	Acr-GAGCCGCCACCA{T}GGCCTATGCATC	3	3
AMMp9 + 5'-Acr	Acr-GAGCCGCCTCCA{T}GGCCTATGCATC	5	3
AMMp9,17 + 5'-Acr	Acr-GAGCCGCCTCCA{T}GGCTTATGCATC	4	3
AMMp5,9,17 + 5'-Acr	Acr-GAGCTGCCTCCA{T}GGCTTATGCATC	5	3
Fig. S3I, J		MMR+
ctrl.	GAGCCGCCACCA{T}GGCCTATGCATC	3
9xT	GAGCCGCCACCA{T}GGCTTTTTTTTT	3
arbitrary 'X'	GAGCCGCCACCA{T}GGCAGTAACGCA	2
arbitrary 'Y'	GAGCCGCCACCA{T}GGCAACGTACAT	2
arbitrary 'Z'	GAGCCGCCACCA{T}GGCTTTAGGCAT	3
9xN	GAGCCGCCACCA{T}GGCNNNNNNNNN	3
Fig. S3K, L		Msh2+pur/∆
ctrl.	Acr-TCCAAGATGACT{A}GTCGTACATAAG	4
9xG	Acr-TCCAAGATGACT{A}GTCGGGGGGGGG	4
9xT	Acr-TCCAAGATGACT{A}GTCTTTTTTTTT	4
9xA	Acr-TCCAAGATGACT{A}GTCAAAAAAAAA	4
9xC	Acr-TCCAAGATGACT{A}GTCCCCCCCCCC	4
Fig. S5 C, D		MMR-	A1	B4
ctrl. + 5'-Acr	Acr-GAGCCGCCACCA{T}GGCCTATGCATC	3	2	2
AMMp5 + 5'-Acr	Acr-GAGCTGCCACCA{T}GGCCTATGCATC	3	2	2
Fig. S5 E, F		MMR-
ctrl.	GAGCCGCCACCA{T}GGCCTATGCATC	3
ctrl. + 5'-P	P-GAGCCGCCACCA{T}GGCCTATGCATC	2
AMMp5 + 5'-P	P-GAGCTGCCACCA{T}GGCCTATGCATC	3
Fig. S6		MMR-
ctrl.	GAGCCGCCACCATGGCCTATGCATC	5
AMMp17	GAGCCGCCACCATGGCTTATGCATC	3
AMMp17 + Acr.	GAGCCGCCACCATGGCTTAT1CATC	7
AMMp17 + LNA	GAGCCGCCACCATGGCTTAT{G}CATC	5
AMMp17 + 2'O-Me	GAGCCGCCACCATGGCTTAT[G]CATC	7
AMMp17 + PTO (3x)	GAGCCGCCACCATGGCTTAT*G*C*ATC	7
Fig. S7B		MMR+	A8	B11	C1	D3
ctrl.	GAGCCGCCACCA{T}GGCCTATGCATC	8	3	3	5	5
Fig. S7E
ctrl. + 5'-Acr	Acr-GAGCCGCCACCA{T}GGCCTATGCATC	see figure legend
Fig. S8		MMR-
1 - LNA	TGGCCTATGCATCGAGCTTGGATGG	7
4 - LNA	CCATGGCCTATGCATCGAGCTTGGA	7
7 - LNA	CCACCATGGCCTATGCATCGAGCTT	7
10 - LNA	CCGCCACCATGGCCTATGCATCGAG	7
13 - LNA	GAGCCGCCACCATGGCCTATGCATC	7
16 - LNA	CTAGAGCCGCCACCATGGCCTATGC	7
19 - LNA	ATTCTAGAGCCGCCACCATGGCCTA	7
22 - LNA	CCAATTCTAGAGCCGCCACCATGGC	7
25 - LNA	GACCCAATTCTAGAGCCGCCACCAT	7
1 + LNA	{T}GGCCTATGCATCGAGCTTGGATGG	7
4 + LNA	CCA{T}GGCCTATGCATCGAGCTTGGA	7
7 + LNA	CCACCA{T}GGCCTATGCATCGAGCTT	7
10 + LNA	CCGCCACCA{T}GGCCTATGCATCGAG	7
13 + LNA	GAGCCGCCACCA{T}GGCCTATGCATC	7
16 + LNA	CTAGAGCCGCCACCA{T}GGCCTATGC	7
19 + LNA	ATTCTAGAGCCGCCACCA{T}GGCCTA	7
22 + LNA	CCAATTCTAGAGCCGCCACCA{T}GGC	7
25 + LNA	GACCCAATTCTAGAGCCGCCACCA{T}	7
Modifications
Acr, 1	6-chloro-2-methoxyacridine
{ }	locked nucleic acid (LNA)
[ ]	2'O-Me
*	phosphothioate (PTO)
P	phosphate
All ssODN sequences are given in 5’-3’ orientation and are listed per figure with exact sample size indicated. Mismatches are shown in bold.

## Sheet: Fig. 1B
Fig. 1B
ssODN	MMR-								MMR+
1	0.00023	0.000219	0.000376	0.000295					0.00074	0.000518	0.000573
5	0.000121	8e-06	0.000179	0.000119	0.000138	0.000195	0.000216		4.2e-05	0.000154	2e-05	0.00015	0.00014
9	0.000182	0.000256	0.000284	0.00028					8e-06	3e-06	8e-06
ctrl.	0.000418	0.000503	0.000416	0.000422	0.000337	0.000483	0.000456		0.000747	0.000792	0.000641	0.000904	0.000888	0.00113	0.000898
17	0.0003	0.00044	0.000586						0.000761	0.000756	0.000616	0.00105	0.000684
21	0.000363	0.00036	0.000484	0.000483					0.00101	0.000772	0.000826
25	0.000312	0.000461	0.00042	0.000527					0.00102	0.000758	0.000854
Values indicate neo targeting efficiency
The average of 'ctrl.' ssODN (LNA at central mismatch) was used to normalize the data per cell line

## Sheet: Fig. 2B
Fig. 2A
ssODN	MMR-			MMR+
ctrl.	0.000593	0.000546	0.000457	0.00096	0.00107	0.00076
5'-arm	6.9e-05	5.5e-05	7.2e-05	3e-06	1e-06	4e-06
3'-arm	0.000449	0.000405	0.000372	0.00066	0.000696	0.000922
Values indicate neo targeting efficiency
The average of 'ctrl.' ssODN (LNA at central mismatch) was used to normalize the data per cell line

## Sheet: Fig. 2D
Fig. 2D
ssODN	MMR+
ctrl.	0.000497	0.000883	0.00049	0.000702636
G	4.44e-05	4.17e-05	1.54e-05	5.26215e-05
T	0.000547	0.000685	0.000452	0.000636777
A	0.000562	0.0008	0.000495	0.000801379
C	0.000697	0.000283	0.00068626
Values indicate GFP targeting efficiency

## Sheet: Fig. 3B
Fig. 3B
ssODN	MMR-					MMR+
ctrl.	0.000337	0.000483	0.000456	0.000229	0.000358	0.00113	0.000898	0.00047	0.00025	0.000214	0.00107	0.00138	0.00111
+LNA p1	0.000713	0.000359	0.000806	0.000662	0.000549	0.00209	0.00254	0.000628	0.00148	0.000348	0.00168	0.0021	0.0029
+LNA p5	0.000446	0.000418	0.000502	0.000494	0.000454	0.00025	0.00149	0.000726	0.00117	0.00113
+5' Acr	0.00163	0.00173	0.00134			0.00381	0.0030525	0.003535	0.00363	0.00277	0.00193	0.00276
Values indicate neo targeting efficiency
The average of 'ctrl.' LMO (LNA at central mismatch) was used to normalize the data per cell line

## Sheet: Fig. 3C
Fig. 3C
ssODN	MMR-					MMR+
AMMp5	0.000138	0.000195	0.000216	0.000131	0.00015	0.00015	0.00014	4.8e-05	6.8e-05	4.6e-05
+LNA p1	0.00029	0.000312	0.000172	0.000138	0.000429	0.000278	0.000258	0.000164	0.000124	0.000124
+LNA p5	0.000252	0.000245	8e-05	0.000186	0.000275	0.000882	0.000762	0.00022	0.000538	0.000526
+5' Acr	0.000764	0.000701	0.000558			0.000356	0.000588	0.00046	0.000472
Values indicate neo targeting efficiency
The average of 'ctrl.' ssODN (LNA at central mismatch) from Fig. 3B was used to normalize the data per cell line

## Sheet: Fig. 3G
Fig. 3G
ssODN	MMR-
ctrl.	0.00031	0.000392	0.000436
AMMp5	0.000175	9.8e-05	0.000162
+PTO 2-4	0.000154	0.000126	9.6e-05
+PTO 5-7	7.6e-05	6.4e-05	4.6e-05
+PTO 8-10	0.000215	0.00013	0.00012
Values indicate neo targeting efficiency
The average of 'ctrl.' ssODN (LNA at central mismatch) was used to normalize the data

## Sheet: Fig. 4B
Fig. 4B
ssODN	MMR-							MMR+
ctrl.	0.000464	0.000454	0.000428	0.000483	0.000641	0.000465	0.000426	0.000684	0.00079	0.000904	0.000888	0.000791	0.000966	0.00105	0.00105	0.00093
+LNA p17								0.000972	0.000552	0.00112
+LNA p21	0.00016	9.6e-05	0.000166	9.9e-05	0.000116			0.000368	0.000216	8.6e-05	9e-05
+LNA p25	0.000374	0.000392	0.000311	0.000362	0.000352			0.000438	0.00107	0.001446	0.000683	0.000758
Values indicate neo targeting efficiency
The average of 'ctrl.' ssODN (LNA at central mismatch) was used to normalize the data per cell line

## Sheet: Fig. 4C
Fig. 4C
ssODN	MMR-									MMR+
AMMp17	0.00032	0.000362	0.000602	0.000328	0.00059					0.000494	0.000584	0.00105	0.000684
+LNA p17	0.000304	0.000352	0.000508	0.000141	0.000506	0.000412	0.000372	0.000365	0.00045	0.000922	0.00083	0.00081	0.000941	0.000479	0.000467
+LNA p21	0.000126	0.000138	0.00026	0.000144	0.000208	0.000168	0.000205	0.000167	0.000119	0.000328	0.000264	0.000218	9e-05	0.000167	0.000164	0.000136	0.000144
+LNA p25	0.000388	0.000444	0.000387	0.000446	0.000296					0.000728	0.00052	0.00042	0.00039
Values indicate neo targeting efficiency
The average of 'ctrl.' ssODN (LNA at central mismatch) from Fig. 4B was used to normalize the data per cell line

## Sheet: Fig. 5B
Fig. 5B
ssODN	MMR+
1	0	0	0	0
4	0	0	2e-06	2.5e-06
7	5.8e-05	5e-05	0.000211	6.6e-05
10	0.000442	9.3e-05	0.000308	0.000446
13	0.000727	0.000689	0.000662	0.00143	0.00106
16	0.000685	0.00062	0.000298	0.000412
19	0.000336	0.000474	0.000224	0.00073
22	0.000395	0.000467	0.000284	0.00057
25	0	0	0	0
Values indicate neo targeting efficiency

[truncated: 15 more sheets: Fig. S1B, Fig. S1D, Fig. S2B, Fig. S3B, Fig. S3F, Fig. S3J, Fig. S3L, Fig. S5A, Fig. S5C, Fig. S5E, Fig. S6B, Fig. S7B, Fig. S7D, Fig. S7E, Fig. S8]
